# Supplementary material for: Development and characterization of an Sf-1-Flp mouse model
Source: JCI Insight. 2025 Mar 4;10(8):e190105. doi: 10.1172/jci.insight.190105 (PMC12016925; doi:10.1172/jci.insight.190105)
Supplement: Supplemental table 1 [file jciinsight-10-190105-s217.xlsx]

## Sheet: Genotype_Primers
Genotype	Primers	Expected Band (bp)
Sf-1-Flp	ACAGACCAGGGCAATCCCAAG	WT	309
	AGCTCAAAGGTAGTGCCGAAG	TG	400
	CTGGACTGTGCGCTTGAAGAAG
Ai65f	AGCCTGCCCAGAAGACTCC	WT	402
	ACGGGCAGTAGGGCTGAG	TG	290
	TCTAGCTTGGGCTGCAGGT
	GGTGTTGGGTCGTTTGTTCA
Ai14	AAGGGAGCTGCAGTGGAGTA	WT	297
	CCGAAAATCTGTGGGAAGTC	TG	196
	GGCATTAAAGCAGCGTATCC
	CTGTTCCTGTACGGCATGG
HAS-MCM	TTTGCCCCCTCCATATAACA	All sample	450
	AGTGGCCTCTTCCAGAAATG	TG	252
	TGCGACTGTGTCTGATTTCC
	CAGGTAGGGCAGGAGTTGG
Adrb2 flox	AGCTGAGTGTGCAGGACGCA	WT	250
	CGCTTCGTCCCGTTCCTGAG	TG	290
