# Supplementary material for: Development and characterization of an Sf-1-Flp mouse model
Source: JCI Insight. 2025 Mar 4;10(8):e190105. doi: 10.1172/jci.insight.190105 (PMC12016925; doi:10.1172/jci.insight.190105)
Supplement: Supplemental table 2 [file jciinsight-10-190105-s218.xlsx]

## Sheet: Sheet1
Taqman Probe
Gene	Catalog#
B2M	Mm00437762
Adrb2	Mm02524224_s1
Nr5a1	Mm00446826_m1
18S	Hs99999901_s1
SYBR Probe
Gene	Primer Sequences
Pgc1a-T	TGATGTGAATGACTTGGATACAGACA
	GCTCATTGTTGTACTGGTTGGATATG
Pgc1a-1	GGACATGTGCAGCCAAGACTCT
	CACTTCAATCCACCCAGAAAGCT
Pgc1a-2	CCACCAGAATGAGTGACATGGA
	GTTCAGCAAGATCTGGGCAAA
Pgc1a-3	AAGTGAGTAACCGGAGGCATTC
	TTCAGGAAGATCTGGGCAAAGA
Pgc1a-4	TCACACCAAACCCACAGAAA
	CTGGAAGATATGGCACAT
18S	CATGCAGAACCCACGACAGTA
	CCTCACGCAGCTTGTTGTCTA
