# Supplementary material for: Development and characterization of an Sf-1-Flp mouse model
Source: JCI Insight. 2025 Mar 4;10(8):e190105. doi: 10.1172/jci.insight.190105 (PMC12016925; doi:10.1172/jci.insight.190105)
Supplement: Supporting data values [file jciinsight-10-190105-s220.xlsx]

## Sheet: Fig1_F 
Group	Value
WT	1.13858
WT	0.957287
WT	1.50386
WT	0.79546
WT	0.472128
WT	1.06993
WT	1.12474
WT	0.938012
Het	0.854306
Het	0.292532
Het	0.549687
Het	1.26663
Het	0.431268
Het	2.24457
Het	1.34389
Het	1.25965
Het	1.66379

## Sheet: Fig1_H
Group	Value
WT	1.18965
WT	0.883072
WT	0.822096
WT	0.288618
WT	0.7734
WT	0.726097
WT	1.23173
WT	1.10096
WT	1.00766
WT	1.48844
WT	1.48828
Het	0.842807
Het	0.922056
Het	1.68098
Het	0.76646
Het	0.730354
Het	0.810966
Het	1.46047
Het	1.46047

## Sheet: Fig1_I
Tissue	Group	Value
Adrenal	WT	0.608682
Adrenal	WT	1.97081
Adrenal	WT	0.836534
Adrenal	WT	2.07669
Adrenal	WT	1.56513
Adrenal	WT	0.620492
Adrenal	WT	1.13562
Adrenal	WT	0.226925
Adrenal	WT	0.220897
Adrenal	WT	0.91862
Adrenal	WT	0.819605
Adrenal	Het	1.03769
Adrenal	Het	1.97081
Adrenal	Het	1.67585
Adrenal	Het	1.05563
Adrenal	Het	1.16813
Adrenal	Het	0.881436
Adrenal	Het	1.42196
Adrenal	Het	1.22866

## Sheet: Fig1_J
Group	Value
WT	0.929167
WT	0.748766
WT	0.750828
WT	0.344152
WT	0.528607
WT	1.1006
WT	1.36951
WT	1.98467
WT	1.44637
WT	1.21488
WT	0.582439
Het	0.647879
Het	0.527747
Het	0.522226
Het	0.437085
Het	1.2444
Het	1.07053
Het	0.948124
Het	0.783954
Het	1.91207
Het	1.25583

## Sheet: Fig1_K
Group	Value
WT	0.757834
WT	1.40173
WT	0.797124
WT	1.76387
WT	0.566476
WT	0.786537
WT	0.926433
Het	0.488079
Het	1.13835
Het	0.501402
Het	0.923074
Het	0.924557
Het	0.810078
Het	0.445584
Het	1.27677
Het	0.983902

## Sheet: Fig2_A
Group	Weeks of age	value
WT	4	8.82
WT	4	14.08
WT	4	14.41
WT	4	13.12
WT	4	14.53
WT	4	11.73
WT	4	16.61
WT	4	14.49
WT	4	14.55
WT	4	13.02
WT	4	10.36
WT	5	16.51
WT	5	15.35
WT	5	16.39
WT	5	15.96
WT	5	16.12
WT	5	13.91
WT	5	16.27
WT	5	13.74
WT	5	14.68
WT	5	13.28
WT	5	13.2
WT	6	19.18
WT	6	20
WT	6	19.13
WT	6	19.58
WT	6	18.59
WT	6	19.07
WT	6	18.03
WT	6	22.04
WT	6	21.96
WT	6	19.02
WT	6	20.51
WT	7	20.49
WT	7	20.56
WT	7	20.52
WT	7	20.14
WT	7	19.78
WT	7	20.23
WT	7	19.46
WT	7	22.84
WT	7	20.1
WT	7	21.76
WT	7	21.49
WT	8	21.65
WT	8	21.65
WT	8	21.27
WT	8	21.27
WT	8	20.68
WT	8	21.19
WT	8	20.56
WT	8	24.25
WT	8	21.24
WT	8	23.35
WT	8	22.23
WT	9	22.24
WT	9	22.41
WT	9	22.58
WT	9	21.91
WT	9	21.62
WT	9	21.99
WT	9	21.58
WT	9	24.92
WT	9	21.98
WT	9	24.01
WT	9	22.49
WT	10	22.66
WT	10	23.77
WT	10	23.34
WT	10	22.75
WT	10	22.47
WT	10	22.43
WT	10	21.87
WT	10	25.57
WT	10	23.06
WT	10	25
WT	10	23.59
WT	11	22.29
WT	11	24.37
WT	11	23.54
WT	11	22.85
WT	11	22.7
WT	11	23.01
WT	11	22.45
WT	11	25.26
WT	11	23.05
WT	11	24.82
WT	11	22.83
WT	12	23.02
WT	12	25.74
WT	12	24
WT	12	23.76
WT	12	23.5
WT	12	23.87
WT	12	22.8
WT	12	26.27
WT	12	25.77
WT	12	24.16
WT	12	23.38
het	4	12.89
het	4	11.15
het	4	15.45
het	4	13.52
het	4	12.83
het	4	13.69
het	4	13.81
het	4	12.39
het	4	12.21
het	4	12.54
het	5	12.52
het	5	15.14
het	5	17.37
het	5	17.18
het	5	15.84
het	5	17.26
het	5	14.27
het	5	13.89
het	5	20.37
het	5	17.82
het	6	15.63
het	6	19.95
het	6	18.52
het	6	18.28
het	6	19.82
het	6	18.82
het	6	18.42
het	6	19.91
het	6	17.12
het	6	16.85
het	7	18.06
het	7	20.44
het	7	20.8
het	7	20.26
het	7	21.01
het	7	20.2
het	7	19.08
het	7	20.85
het	7	18.68
het	7	18.86
het	8	19.33
het	8	21.67
het	8	21.83
het	8	21.49
het	8	21.85
het	8	21.28
het	8	20.44
het	8	21.59
het	8	19.71
het	8	20.61
het	9	19.58
het	9	22.2
het	9	22.54
het	9	22.36
het	9	22.94
het	9	22.46
het	9	21.88
het	9	22.49
het	9	20.71
het	9	21.98
het	10	20.41
het	10	22.66
het	10	23.37
het	10	23.66
het	10	23.99
het	10	22.77
het	10	22.47
het	10	22.75
het	10	21.53
het	10	22.34
het	11	20.07
het	11	22.28
het	11	23.11
het	11	23.97
het	11	24.09
het	11	22.91
het	11	23.01
het	11	23.25
het	11	21.92
het	11	22.39
het	12	20.88
het	12	22.99
het	12	23.31
het	12	24.63
het	12	24.03
het	12	23.91
het	12	23.96
het	12	23.86
het	12	22.88
het	12	22.75

## Sheet: Fig2_B
Group	Fed status	Value
WT	Fed	24.2
WT	Fed	26.56
WT	Fed	25.63
WT	Fed	24.45
WT	Fed	24.67
WT	Fed	24.83
WT	Fed	26.8
WT	Fed	23.64
WT	Fed	24.7
WT	Fed	27.12
WT	Fed	24.26
WT	Fast	21.32
WT	Fast	24.95
WT	Fast	23.47
WT	Fast	22.31
WT	Fast	22.2
WT	Fast	22.27
WT	Fast	24.31
WT	Fast	21.53
WT	Fast	22.56
WT	Fast	24.38
WT	Fast	22.07
het	Fed	21.35
het	Fed	24.48
het	Fed	25.48
het	Fed	25.34
het	Fed	24.38
het	Fed	24.96
het	Fed	23.61
het	Fed	23.84
het	Fed	24.81
het	Fast	19.64
het	Fast	22.15
het	Fast	23.19
het	Fast	22.72
het	Fast	21.85
het	Fast	22.67
het	Fast	21.9
het	Fast	21.52
het	Fast	22.11

## Sheet: Fig2_C
Group	Fed status	Value
WT	Fed	2.662
WT	Fed	4.295
WT	Fed	3.46
WT	Fed	3.089
WT	Fed	3.38
WT	Fed	3.227
WT	Fed	3.795
WT	Fed	3.026
WT	Fed	3.167
WT	Fed	3.157
WT	Fed	2.262
WT	Fast	2.136
WT	Fast	4.008
WT	Fast	2.998
WT	Fast	2.631
WT	Fast	2.922
WT	Fast	2.833
WT	Fast	3.094
WT	Fast	2.751
WT	Fast	2.8
WT	Fast	2.631
WT	Fast	1.876
het	Fed	2.635
het	Fed	3.437
het	Fed	3.475
het	Fed	2.879
het	Fed	2.105
het	Fed	3.342
het	Fed	2.921
het	Fed	3.438
het	Fed	3.663
het	Fast	2.53
het	Fast	2.951
het	Fast	2.914
het	Fast	2.411
het	Fast	1.799
het	Fast	3.013
het	Fast	2.768
het	Fast	3.031
het	Fast	3.541

## Sheet: Fig2_D
Group	Fed status	Value
WT	Fed	16.859
WT	Fed	17.42
WT	Fed	17.06
WT	Fed	16.898
WT	Fed	16.51
WT	Fed	16.794
WT	Fed	18.097
WT	Fed	16.054
WT	Fed	16.811
WT	Fed	19.02
WT	Fed	17.578
WT	Fast	15.033
WT	Fast	16.344
WT	Fast	15.917
WT	Fast	15.332
WT	Fast	14.912
WT	Fast	15.123
WT	Fast	16.664
WT	Fast	14.635
WT	Fast	15.445
WT	Fast	17.072
WT	Fast	15.851
het	Fed	14.766
het	Fed	15.759
het	Fed	17.176
het	Fed	17.471
het	Fed	17.432
het	Fed	17.156
het	Fed	16.508
het	Fed	15.88
het	Fed	16.322
het	Fast	13.113
het	Fast	14.909
het	Fast	15.813
het	Fast	15.77
het	Fast	15.512
het	Fast	15.466
het	Fast	14.983
het	Fast	14.301
het	Fast	14.298

## Sheet: Fig2_E
Group	Weeks of age	value
WT	4	10.29
WT	4	10.33
WT	4	12.99
WT	4	13.12
WT	4	12.01
WT	4	11.49
WT	4	12.62
WT	4	11.6
WT	5	14.37
WT	5	13.7
WT	5	12.7
WT	5	15.45
WT	5	15.2
WT	5	13.81
WT	5	13.95
WT	5	12.7
WT	6	14.63
WT	6	16.1
WT	6	16.64
WT	6	18.46
WT	6	16
WT	6	15.76
WT	6	14.99
WT	6	13.52
WT	7	16.63
WT	7	15.56
WT	7	17.55
WT	7	17.05
WT	7	18.06
WT	7	16.76
WT	7	16.55
WT	7	14.93
WT	8	18.26
WT	8	16.58
WT	8	17.8
WT	8	17.9
WT	8	18.4
WT	8	17.07
WT	8	17.22
WT	8	15.89
WT	9	17.9
WT	9	16.99
WT	9	18.3
WT	9	19.88
WT	9	18.9
WT	9	17.76
WT	9	18.25
WT	9	16.64
WT	10	19.14
WT	10	17.91
WT	10	18.95
WT	10	19.42
WT	10	19.87
WT	10	18.91
WT	10	18.67
WT	10	17.18
WT	11	19
WT	11	18.2
WT	11	19.15
WT	11	20.38
WT	11	19.88
WT	11	18.94
WT	11	18.39
WT	11	17.89
WT	12	18.78
WT	12	18.15
WT	12	18.79
WT	12	21.09
WT	12	20.9
WT	12	19.42
WT	12	19.31
WT	12	18.13
het	4	10.14
het	4	11.07
het	4	12.41
het	4	13.15
het	4	11.98
het	4	13.41
het	4	11.29
het	4	10.52
het	4	12.3
het	5	15.58
het	5	14.37
het	5	15.18
het	5	14.19
het	5	13.81
het	5	13.95
het	5	14.19
het	5	12.55
het	5	12.99
het	6	19.44
het	6	15.42
het	6	14.94
het	6	16.32
het	6	15.39
het	6	14.5
het	6	16.6
het	6	13.43
het	6	13.89
het	7	15.78
het	7	15.3
het	7	16.6
het	7	17.38
het	7	16.44
het	7	15.58
het	7	18.03
het	7	14.7
het	7	15.03
het	8	16.33
het	8	15.92
het	8	17.09
het	8	17.91
het	8	16.6
het	8	15.72
het	8	18.74
het	8	15.51
het	8	16.21
het	9	17.26
het	9	15.9
het	9	17.34
het	9	18.6
het	9	17.53
het	9	16.27
het	9	19.07
het	9	16.66
het	9	17.02
het	10	17.46
het	10	17.47
het	10	17.94
het	10	19.83
het	10	17.87
het	10	17.04
het	10	19.41
het	10	17.54
het	10	17.7
het	11	17.09
het	11	16.98
het	11	17.61
het	11	19.46
het	11	17.94
het	11	17.72
het	11	19.58
het	11	19.24
het	11	17.34
het	12	17.71
het	12	18.39
het	12	17.99
het	12	20.81
het	12	18.26
het	12	17.83
het	12	20.83
het	12	18.36
het	12	18.2

[truncated: 37 more sheets: Fig2_F, Fig2_G, Fig2_H, Fig2_I, Fig2_J, Fig2_K, Fig2_L, Fig2_M, Fig2_N, Fig2_O, Fig2_P, Fig3_A, Fig3_B, Fig3_C, Fig3_D, Fig3_E, Fig3_F, Fig3_G, Fig3_I, Fig3_H …]
